# Supplementary material for: Stack of cellular lamellae forms a silvered cortex to conceal the opaque organ in a transparent gastropod in epipelagic habitat
Source: PeerJ. 2022 Oct 28;10:e14284. doi: 10.7717/peerj.14284 (PMC9620974; doi:10.7717/peerj.14284)
Supplement: Supplemental Information 1 — The thickness of the innermost gap means the thickness between the innermost lamella and the outermost sub-lamellar cell. [file peerj-10-14284-s001.xlsx]

## Sheet: Sheet1
		Thickness (µm)
	Position of layer	Lamella	Gap
Inner most	1	0.119	0.074
	2	0.119	0.099
	3	0.114	0.079
	4	0.124	0.05
	5	0.159	0.05
	6	0.064	0.056
	7	0.173	0.124
	8	0.089	0.044
	9	0.169	0.074
	10	0.119	0.045
	11	0.133	0.044
	12	0.084	0.081
	13	0.114	0.08
	14	0.138	0.08
	15	0.074	0.055
	16	0.153	0.089
	17	0.163	0.049
	18	0.119	0.074
	19	0.169	0.099
	20	0.158	0.114
	21	0.178	0.055
	22	0.144	0.08
	23	0.139	0.148
	24	0.148	0.064
	25	0.174	0.114
	26	0.169	0.099
	27	0.119	0.079
	28	0.198	0.1
	29	0.145	0.133
	30	0.149	0.036
	31	0.189	0.105
	32	0.142	0.1
	33	0.177	0.091
	34	0.145	0.055
	35	0.162	0.203
	36	0.188	0.053
	37	0.158	0.105
	38	0.205	0.117
	39	0.173	0.125
	40	0.165	0.186
	41	0.16	0.065
	42	0.227	0.186
	43	0.175	0.073
	44	0.206	0.108
	45	0.199	0.037
	46	0.228	0.126
	47	0.227	0.239
	48	0.213	0.13
	49	0.259	0.14
Outermost	50	0.371	0.229
