# Supplementary material for: Stack of cellular lamellae forms a silvered cortex to conceal the opaque organ in a transparent gastropod in epipelagic habitat
Source: PeerJ. 2022 Oct 28;10:e14284. doi: 10.7717/peerj.14284 (PMC9620974; doi:10.7717/peerj.14284)
Supplement: Supplemental Information 2 [file peerj-10-14284-s002.xlsx]

## Sheet: Sheet1
Wave length (nm)	440	440	480	480	480	500	600
Incident angle (º)	40	60	40	60	80	50	60
Number of lamellae		Reflectance
0	0	0	0	0	0	0	0
1	0.0126753	0.00124525	0.00886037	0.000968559	0.461612	0.00201331	0.0257106
2	0.0435153	0.00017486	0.0315549	0.00101167	0.763387	0.000690442	0.0943663
5	0.190872	0.000404839	0.0566195	0.00377287	0.838953	0.0006729	0.412383
10	0.361255	0.00609665	0.0316458	0.0163332	0.729739	0.00233915	0.882019
15	0.325776	0.0267905	0.0393322	0.12895	0.678484	0.00104897	0.954443
20	0.336235	0.167978	0.0474908	0.676417	0.365779	0.0150702	0.947355
50	0.555426	0.819695	0.376899	0.844588	0.735543	0.519292	0.917895
